# Supplementary material for: Is the Life History Flexibility of Cold Desert Annuals Broad Enough to Cope with Predicted Climate Change? The Case of Erodium oxyrhinchum in Central Asia
Source: Biology (Basel). 2021 Aug 16;10(8):780. doi: 10.3390/biology10080780 (PMC8389623; doi:10.3390/biology10080780)
Supplement: Supplementary file 1 [file biology-10-00780-s001.zip]

Archive with 1 entries (1 files):
- biology-1291535-supplementary.pdf
